# Supplementary material for: Estimating the severity of COVID-19: Evidence from the Italian epicenter
Source: PLoS One. 2020 Oct 1;15(10):e0239569. doi: 10.1371/journal.pone.0239569 (PMC7529188; doi:10.1371/journal.pone.0239569)
Supplement: S1 Data — (ZIP) [file pone.0239569.s001.zip]

Archive with 2 entries (2 files):
- comuni_lombardia_covid_30_03.dta
- tamponi_31_03.dta
